# Supplementary material for: Characteristics and Treatment Patterns of Patients with Haemophilia B Receiving Recombinant Coagulation Factor IX
Source: J Clin Med. 2025 Jun 26;14(13):4555. doi: 10.3390/jcm14134555 (PMC12250204; doi:10.3390/jcm14134555)
Supplement: Supplementary file 1 [file jcm-14-04555-s001.zip]

Archive with 1 entries (1 files):
- jcm-3633915-supplementary.pdf
